# Supplementary material for: Spatial patterns and influencing factors of financial agglomeration in Guangdong-Hong Kong-Macao Greater Bay Area
Source: PLoS One. 2024 Aug 1;19(8):e0306301. doi: 10.1371/journal.pone.0306301 (PMC11293679; doi:10.1371/journal.pone.0306301)
Supplement: S1 File — (ZIP) [file pone.0306301.s001.zip]

Archive with 4 entries (4 files):
- S1 Text.docx
- S2 Text.docx
- S3 Text.docx
- S4 Text.docx
